# Supplementary material for: TP-064, a potent and selective small molecule inhibitor of PRMT4 for multiple myeloma
Source: Oncotarget. 2018 Apr 6;9(26):18480–93. doi: 10.18632/oncotarget.24883 (PMC5915086; doi:10.18632/oncotarget.24883)
Supplement: Supplementary file 2 [file oncotarget-09-18480-s002.xlsx]

## Sheet: Sheet1
Cell line	Tissue	Tissue Pathology	Source	Catalog Number	Purchased Date	Culture Media	FBS	Supplement	TP-064 treatment (time after plating)
786-O	kidney	renal cell adenocarcinoma	ATCC	CRL-1932	2013-09-10	RPMI1640 (Wako, 189-02145)	0.1		24hr
A2780	ovarian	ovarian endometroid adenocarcinoma	DS pharma biomedical	93112519	2008-04-29	RPMI1640 (Wako, 189-02145)	0.1	1mM Sodium Pyruvate (Thermo Fisher, 11360-070)	24hr
A498	kidney	carcinoma	ATCC	HTB-44	2013-02-19	E-MEM (Wako, 051-07615)	0.1	1mM Sodium Pyruvate (Thermo Fisher, 11360-070) 1x NEAA (Thermo Fisher, 11140-050)	24hr
A549	lung	carcinoma	ATCC	OCB-33	2013-06-18	F12K (Wako, 080-08565)	0.1		24hr
A704	kidney	adenocarcinoma	ATCC	HTB-45	2014-01-29	E-MEM (Wako, 051-07615)	0.1	1mM Sodium Pyruvate (Thermo Fisher, 11360-070) 1x NEAA (Thermo Fisher, 11140-050)	24hr
AML-193	peripheral blood	acute monocytic leukemia	ATCC	CRL-9589	2015-01-08	IMDM (Thermo Fisher, 12440-053)	0.05	5ng/mL GM-CSF, 5ug/mL Insulin, 5ug/mL Transfelin	24hr
C2BBe1	colon	colorectal adenocarcinoma	ATCC	CRL-2102	2014-09-25	D-MEM (Wako, 043-30085)	0.1	0.01 mg/ml human transferrin	24hr
CACO-2	colon	colorectal adenocarcinoma	RIKEN	RCB0988	2015-02-25	E-MEM (Wako, 051-07615)	0.2	1mM Sodium Pyruvate (Thermo Fisher, 11360-070) 1x NEAA (Thermo Fisher, 11140-050)	24hr
Caki-1	kidney:skin	clear cell carcinoma	ATCC	HTB-46	2002-09-10	McCoy's 5A (Wako, 16600-082)	0.1		24hr
Caki-2	kidney	clear cell carcinoma	ATCC	HTB-47	2014-01-21	McCoy's 5A (Wako, 16600-082)	0.1		24hr
CAMA-1	mammary gland/breast	adenocarcinoma	ATCC	HTB-21	2013-05-30	E-MEM (Wako, 051-07615)	0.1	1mM Sodium Pyruvate (Thermo Fisher, 11360-070) 1x NEAA (Thermo Fisher, 11140-050)	24hr
Caov-3	ovary	adenocarcinoma	ATCC	HTB-75	2013-06-24	D-MEM (Wako, 043-30085)	0.1		24hr
Caov-4	ovary	ovarian carcinoma	ATCC	HTB-76	2015-01-08	L-15 (Thermo Fisher, 11415-064)	0.2	7.5w/v% Sodium Bicarbonate Solution（wako, 195-16411)	24hr
CMK-11-5	peripheral blood	leukemia,acute megakaryoblastic	JCRB	IFO50430	2014-01-16	RPMI1640 (Wako, 189-02145)	0.1		24hr
COLO201	colon	adenocarcinoma	JCRB	JCRB0226	2015-02-18	RPMI1640 (Wako, 189-02145)	0.1		24hr
COLO-205	colon; derived from metastatic site: ascites	Dukes' type D, colorectal adenocarcinoma	ATCC	CCL-222	2008-04-17	RPMI1640 (Wako, 189-02145)	0.1	1mM Sodium Pyruvate (Thermo Fisher, 11360-070)	24hr
COLO320 DM	colon	adenocarcinoma	JCRB	JCRB0225	2015-02-18	D-MEM (Wako, 043-30085)	0.1		24hr
Daudi	blood	lymphoma, Burkitt's	JCRB	JCRB9071	2015-05-13	RPMI1640 (Wako, 189-02145)	0.1		24hr
DMS114	lung	carcinoma; small cell lung cancer	ATCC	CRL-2066	2013-06-05	Waymouth's MB752/1 (Thermo Fisher, 11220-053)	0.1		24hr
DMS53	lung	carcinoma; small cell lung cancer	ATCC	CRL-2062	2013-06-05	Waymouth's MB752/1 (Thermo Fisher, 11220-053)	0.1		24hr
G-401	kidney	rhabdoid tumor (formerly classified as Wilms' tumor)	ATCC	CRL-1441	2014-01-21	McCoy's 5A (Wako, 16600-082)	0.1		24hr
HCT116	colon	colorectal carcinoma	ATCC	CCL-247	2013-02-26	McCoy's 5A (Wako, 16600-082)	0.1		24hr
HCT15	colon	colorectal carcinoma	ATCC	CCL-225	2011-10-25	RPMI1640 (Wako, 189-02145)	0.1	1mM Sodium Pyruvate (Thermo Fisher, 11360-070)	24hr
HCT-8	colon	ileocecal colorectal adenocarcinoma	ATCC	CCL-244	2015-02-19	RPMI1640 (Wako, 189-02145)	0.1		24hr
HEK293T	kidney	Epithelial from human kidney embryo	Kind gift from Sam Benchimol, York University		2009	DMEM (Thermo Fisher, 11965-092 )	0.1		immediately
HPAC	pancreas	adenocarcinoma	ATCC	CRL-2119	2014-09-25	F12/DMEM(1:1) (Thermo Fisher, 11330-032)	0.05	0.002mg/ml insulin, 0.005mg/ml transferrin, 40ng/ml hydrocortisone, 10ng/ml EGF	24hr
HPAF-Ⅱ	pancreas	adenocarcinoma	ATCC	CRL-1997	2014-03-20	E-MEM (Wako, 051-07615)	0.1	1mM Sodium Pyruvate (Thermo Fisher, 11360-070) 1x NEAA (Thermo Fisher, 11140-050)	24hr
Hs 746T	stomach:derived from metastatic site:left leg	gastric carcinoma	ATCC	HTB-135	2014-09-25	D-MEM (Wako, 043-30085)	0.1		24hr
HT1080	connective tissue	fibrosarcoma	ATCC	CCL-121	2014-06-19	E-MEM (Wako, 051-07615)	0.1	1mM Sodium Pyruvate (Thermo Fisher, 11360-070) 1x NEAA (Thermo Fisher, 11140-050)	24hr
HT-29	colon	colorectal carcinoma	ATCC	HTB-38	2013-09-25	McCoy's 5A (Wako 16600-082)	0.1		24hr
JEG-3	placenta	choriocarcinoma	ATCC	HTB-36	2014-03-20	E-MEM (Wako, 051-07615)	0.1	1mM Sodium Pyruvate (Thermo Fisher, 11360-070) 1x NEAA (Thermo Fisher, 11140-050)	24hr
K562	bone marrow	chronic myelogenous leukemia	ATCC	CCL-243	2013-11-19	IMDM (Thermo Fisher, 12440-053)	0.1		immediately
Kasumi-1	blood	myeloblast	JCRB	JCRB1003	2014-01-16	RPMI1640 (Wako, 189-02145)	0.1		24hr
KATOⅢ	stomach:derived from metastatic pleural effusion	gastric carcinoma	ATCC	HTB-103	2014-03-20	IMDM (Thermo Fisher, 12440-053)	0.2		24hr
KMM-1	subcutaneous tumor	multiple myeloma	JCRB	JCRB1180	2015-06-10	RPMI1640 (Wako, 189-02145)	0.1		immediately
KMS-11	pleural effusion	multiple myeloma	JCRB	JCRB1179	2015-06-24	RPMI1640 (Wako, 189-02145)	0.1		immediately
KMS-12-BM	bone marrow	multiple myeloma	JCRB	JCRB0429	2016-02-24	RPMI1640 (Wako, 189-02145)	0.1		immediately
KMS-12-PE	pleural effusion	multiple myeloma	JCRB	JCRB0430	2016-02-24	RPMI1640 (Wako, 189-02145)	0.1		immediately
KMS-20	blood	multiple myeloma	JCRB	JCRB1196	2015-06-10	RPMI1640 (Wako, 189-02145)	0.1		immediately
KMS-26	pleural effusion	multiple myeloma	JCRB	JCRB1187	2015-06-10	RPMI1640 (Wako, 189-02145)	0.1		immediately
KMS-27	peripheral blood	multiple myeloma	JCRB	JCRB1188	2015-06-24	RPMI1640 (Wako, 189-02145)	0.1		immediately
KMS-28BM	bone marrow	multiple myeloma	JCRB	JCRB1192	2015-06-10	RPMI1640 (Wako, 189-02145)	0.1		immediately
KYSE70	esophagus	squamous cell carcinoma	JCRB	JCRB0190	2014-03-19	D-MEM (Wako, 043-30085)	0.02		24hr
LS174T	colon	Dukes' type B,colorectal adenocarcinoma	ATCC	CL-188	2014-07-29	E-MEM (Wako, 051-07615)	0.1	1mM Sodium Pyruvate (Thermo Fisher, 11360-070) 1x NEAA (Thermo Fisher, 11140-050)	24hr
MCF-7	mammary gland, breast; derived from metastatic site: pleural effusion	adenocarcinoma	JCRB	JCRB0134	2015-08-05	RPMI1640 (Wako, 189-02145)	0.1	1mM Sodium Pyruvate (Thermo Fisher, 11360-070)	24hr
MDA-MB-231	mammary gland/breast; derived from metastatic site: pleural effusion	adenocarcinoma	ATCC	HTB-26	2002-11-13	D-MEM (Wako, 043-30085)	0.1		24hr
MDA-MB-361	mammary gland/breast	adenocarcinoma	ATCC	HTB-27	2009-01-14	L-15 (Thermo Fisher, 11415-064)	0.2	7.5w/v% Sodium Bicarbonate Solution（wako, 195-16411)	24hr
MDA-MB-468	mammary gland/breast; derived from metastatic site: pleural effusion	adenocarcinoma	ATCC	HTB-132	2013-11-19	RPMI1640 (Wako, 189-02145)	0.1	1mM Sodium Pyruvate (Thermo Fisher, 11360-070)	24hr
MG-63	bone	osteosarcoma	ATCC	CRL-1427	2014-03-26	E-MEM (Wako, 051-07615)	0.1	1mM Sodium Pyruvate (Thermo Fisher, 11360-070) 1x NEAA (Thermo Fisher, 11140-050)	24hr
MIA-PaCa-2	pancreas	carcinoma	ATCC	CRL-1420	2013-11-21	D-MEM (Wako, 043-30085)	0.1		24hr
MM.1R	B lymphocyte; peripheral blood	multiple myeloma	ATCC	CRL-2975	2012-07-25	RPMI1640 (Wako, 189-02145)	0.1		immediately
MM.1S	B lymphocyte; peripheral blood	multiple myeloma	ATCC	CRL-2974	2012-07-18	RPMI1640 (Wako, 189-02145)	0.1		immediately
MOLM-16	blood	acute myeloid leukemia	DSMZ	ACC 555	2014-02-13	RPMI1640 (Wako, 189-02145)	0.2		24hr
MSTO-211H	lung	biphasic mesothelioma	ATCC	CRL-2081	2014-04-23	RPMI1640 (Wako, 189-02145)	0.1	1mM Sodium Pyruvate (Thermo Fisher, 11360-070)	24hr
NCI-H1755	lung	adenocarcinoma	ATCC	CRL-5892	2015-02-19	RPMI1640 (Wako, 189-02145)	0.1		24hr
NCI-H2228	lung	adenocarcinoma	ATCC	CRL-5935	2013-02-13	RPMI1640 (Wako, 189-02145)	0.1	1mM Sodium Pyruvate (Thermo Fisher, 11360-070)	24hr
NCI-H226	lung	squamous cell carcinoma; mesothelioma	ATCC	CRL-5826	2012-09-25	RPMI1640 (Wako, 189-02145)	0.1		24hr
NCI-H23	lung	adenocarcinoma; non-small cell lung cancer	ATCC	CRL-5800	2012-06-05	RPMI1640 (Wako, 189-02145)	0.1	1mM Sodium Pyruvate (Thermo Fisher, 11360-070)	24hr
NCI-H2452	lung	mesothelioma	ATCC	CRL-5946	2014-01-07	RPMI1640 (Wako, 189-02145)	0.1	1mM Sodium Pyruvate (Thermo Fisher, 11360-070)	24hr
NCI-H28	lung	stage4, mesothelioma	ATCC	CRL-5820	2014-01-07	RPMI1640 (Wako, 189-02145)	0.1	1mM Sodium Pyruvate (Thermo Fisher, 11360-070)	24hr
NCI-H460	lung:pleural effusion	carcinoma; large cell lung cancer	ATCC	HTB-177	2003-07-07	RPMI1640 (Wako, 189-02145)	0.1	1mM Sodium Pyruvate (Thermo Fisher, 11360-070)	24hr
NCI-H520	lung	squamous cell carcinoma	ATCC	HTB-182	2015-02-19	RPMI1640 (Wako, 189-02145)	0.1		24hr
NCI-H522	lung	adenocarcinoma; non-small cell lung cancer	ATCC	CRL-5810	2012-06-05	RPMI1640 (Wako, 189-02145)	0.1	1mM Sodium Pyruvate (Thermo Fisher, 11360-070)	24hr
NCI-H661	lung; derived from metastatic site: lymph node	carcinoma; large cell lung cancer	ATCC	HTB-183	2014-02-13	RPMI1640 (Wako, 189-02145)	0.1	1mM Sodium Pyruvate (Thermo Fisher, 11360-070)	24hr
NCI-H69	lung	carcinoma; small cell lung cancer	ATCC	HTB-119	2012-11-08	RPMI1640 (Wako, 189-02145)	0.1		24hr
NCI-H810	lung	large lung carcinoma	ATCC	CRL-5816	2015-02-19	DMEM/F12 (Thermo Fisher, 10565-018)	0.05	0.005mg/mL Insulin, 0.01mg/mL Transferrin, 30nM Sodium selenite, 10nM Hydrocortisone, 10nM beta-estradiol	24hr
NCI-H929	B lymphocytes; Bone marrow; Plasmacytoma	multiple myeloma	ATCC	CRL-9068	2012-07-18	RPMI1640 (Wako, 189-02145)	0.1	0.05mM 3-mercapto-1,2-propanediol (Wako, 139-16452)	immediately
OCI-Ly19	blood	GCB-DLBC lymphoma	NCI, Louis Staudt Lab	-	2013-06-18	IMDM (Thermo Fisher, 12440-053)	0.2		24hr
OVCAR-4	ovary	adenocarcinoma	NCI	NA	2010-03-01	RPMI1640 (Wako, 189-02145)	0.1	1mM Sodium Pyruvate (Thermo Fisher, 11360-070)	24hr
PA-TU-8902	pancreas	adenocarcinoma	Creative bioarray	CRD-CSC-C0312	2013-11-28	D-MEM (Wako, 043-30085)	0.1		24hr
PL-21	white blood	Immature cells with azuophilic granule	JCRB	JCRB1319	2014-01-16	RPMI1640 (Wako, 189-02145)	0.2		24hr
RKO	colon	carcinoma	ATCC	CRL-2577	2014-10-02	E-MEM (Wako, 051-07615)	0.1	1mM Sodium Pyruvate (Thermo Fisher, 11360-070) 1x NEAA (Thermo Fisher, 11140-050)	24hr
RPMI8226	blood	multiple myeloma	JCRB	JCRB0034	2014-11-27	RPMI1640 (Wako, 189-02145)	0.1		immediately
SF268	central nervous system	highly anaplastic astrocytoma	NCI	0507456	2010-03-01	RPMI1640 (Wako, 189-02145)	0.1	1mM Sodium Pyruvate (Thermo Fisher, 11360-070)	24hr
SK-MEL-2	skin:derived from metastasis on skin of thigh	malignant melanoma	ATCC	HTB-68	2014-09-12	E-MEM (Wako, 051-07615)	0.1	1mM Sodium Pyruvate (Thermo Fisher, 11360-070) 1x NEAA (Thermo Fisher, 11140-050)	24hr
SK-MEL-24	skin	malignant melanoma	ATCC	HTB-71	2013-07-25	E-MEM (Wako, 051-07615)	0.15	1mM Sodium Pyruvate (Thermo Fisher, 11360-070) 1x NEAA (Thermo Fisher, 11140-050)	24hr
SK-MEL-28	skin	malignant melanoma	ATCC	HTB-72	2014-03-12	E-MEM (Wako, 051-07615)	0.1	1mM Sodium Pyruvate (Thermo Fisher, 11360-070) 1x NEAA (Thermo Fisher, 11140-050)	24hr
SK-MEL-5	skin: derived from metastatic axillary node	malignant melanoma	ATCC	HTB-70	2002/7/?	F12/DMEM(1:1) (Thermo Fisher, 11330-032)	0.1		24hr
SKNO-1	bone marrow	myeloblastic leukemia	JCRB	JCRB1170	2014-12-25	RPMI1640 (Wako, 189-02145)	0.2	10ng/mL GM-CSF	24hr
SKOV-3	ovary	adenocarcinoma, derived from metastatic site: ascites	ATCC	HTB-77	2009-01-14	McCoy's 5A (Wako, 16600-082)	0.1		24hr
SW1271	lung	carcinoma; small cell lung cancer	ATCC	CRL-2177	2014-09-25	L-15 (Thermo Fisher, 11415-064)	0.1	7.5w/v% Sodium Bicarbonate Solution（wako, 195-16411)	24hr
SW1417	colon	Dukes' type C, grade III, colorectal adenocarcinoma	ATCC	CCL-238	2014-03-20	L-15 (Thermo Fisher, 11415-064)	0.1	7.5w/v% Sodium Bicarbonate Solution（wako, 195-16411)	24hr
SW48	colon	adenocarcinoma	Horizon Discovery	HD PAR-006	2011-03-02	L-15 (Thermo Fisher, 11415-064)	0.1	7.5w/v% Sodium Bicarbonate Solution（wako, 195-16411)	24hr
SW620	colon; derived from metastatic site: lymph node	Dukes' type C, colorectal adenocarcinoma	ATCC	CCL-227	2002-10-13	L-15 (Thermo Fisher, 11415-064)	0.1	7.5w/v% Sodium Bicarbonate Solution（wako, 195-16411)	24hr
SW780	urinary bladder	transitional cell carcinoma	ATCC	CRL-2169	2013-04-02	L-15 (Thermo Fisher, 11415-064)	0.1	7.5w/v% Sodium Bicarbonate Solution（wako, 195-16411)	24hr
SW948	colon	Dukes' type C, grade III, colorectal adenocarcinoma	ATCC	CCL-237	2014-02-25	L-15 (Thermo Fisher, 11415-064)	0.1	7.5w/v% Sodium Bicarbonate Solution（wako, 195-16411)	24hr
T-24	urinary bladder	transitional cell carcinoma	ATCC	HTB-4	2013-05-23	McCoy's 5A (Wako, 16600-082)	0.1		24hr
T47D	mammary gland; derived from metastatic site: pleural effusion	ductal carcinoma	ATCC	HTB-133	2001-04-10	RPMI1640 (Wako, 189-02145)	0.1	1mM Sodium Pyruvate (Thermo Fisher, 11360-070) 10 ug/ml insulin human recombinant (Thermo Fisher, 12585-014)	24hr
T84	colon; derived from metastatic site: lung	colorectal carcinoma	ATCC	CCL-248	2013-08-20	F12/DMEM(1:1) (Thermo Fisher, 11330-032)	0.05		24hr
TF-1a	bone marrow	erythroleukemia	ATCC	CRL-2451	2014-01-22	RPMI1640 (Wako, 189-02145)	0.1		24hr
THP-1	blood	peripheral blood; monocyte; acute monocytic lukemia	ATCC	TIB-202	2010-01-13	RPMI1640 (Wako, 189-02145)	0.1		24hr
U266B1	B lymphocyte; Plasmacytoma	multiple myeloma	ATCC	TIB-196	2012-07-18	RPMI1640 (Wako, 189-02145)	0.15		immediately
U2OS	bone	osteosarcoma	ATCC	HTB-96	2013-06-18	McCoy's 5A (Wako, 16600-082)	0.1		24hr
